# Supplementary material for: Clinical Trajectory and Risk Stratification for Heart Failure with Preserved Ejection Fraction in a Real-World Cohort of Patients with Suspected Coronary Artery Disease
Source: J Clin Med. 2024 Apr 3;13(7):2092. doi: 10.3390/jcm13072092 (PMC11012700; doi:10.3390/jcm13072092)
Supplement: Supplementary file 1 [file jcm-13-02092-s001.zip]

Archive with 1 entries (1 files):
- jcm-2883506-supplementary.pdf
